# Supplementary material for: MVL-PLA2, a Snake Venom Phospholipase A2, Inhibits Angiogenesis through an Increase in Microtubule Dynamics and Disorganization of Focal Adhesions
Source: PLoS One. 2010 Apr 12;5(4):e10124. doi: 10.1371/journal.pone.0010124 (PMC2853567; doi:10.1371/journal.pone.0010124)
Supplement: Video S1 — HMEC-1 cells expressing GFP-tubulin were treated without MVL-PLA2 for 1 h and observed using the ×100 objective lens of an inverted fluorescence microscope (Leica). Thirty-one images per cell were acquired at 4-second intervals using a digital camera driven by Metamorph software as previously described (Pourroy et al. (2006) Cancer Res 66: 3256). (8.41 MB ZIP) [file pone.0010124.s003.zip]

Archive with 3 entries (2 files):
- Video 1 - Control.AVI
- __MACOSX/
- __MACOSX/._Video 1 - Control.AVI
